# Supplementary material for: Genome Editing in Crop Plant Research—Alignment of Expectations and Current Developments
Source: Plants (Basel). 2022 Jan 14;11(2):212. doi: 10.3390/plants11020212 (PMC8778883; doi:10.3390/plants11020212)
Supplement: Supplementary file 1 [file plants-11-00212-s001.zip]

Archive with 1 entries (1 files):
- plants-1537521-supplementary.pdf
